# Supplementary material for: Assessing the Effects of Thymol and Oxalic Acid on Honey Bee Colony Condition Using Ratiometric Spectral Indicators in Honey and Beeswax
Source: Insects. 2026 Apr 21;17(4):440. doi: 10.3390/insects17040440 (PMC13117002; doi:10.3390/insects17040440)
Supplement: Supplementary file 1 [file insects-17-00440-s001.zip]

Archive with 1 entries (1 files):
- insects-4221621-supplementary.pdf
